# Supplementary material for: Differential Contributions of Intrinsic and Extrinsic Pathways to Thrombin Generation in Adult, Maternal and Cord Plasma Samples
Source: PLoS One. 2016 May 19;11(5):e0154127. doi: 10.1371/journal.pone.0154127 (PMC4873248; doi:10.1371/journal.pone.0154127)
Supplement: S1 Table — (XLSX) [file pone.0154127.s001.xlsx]

## Sheet: Sheet1
Supporting Information
Table S1
	Seconds						Factor Levels nM
	PT	aPTT	FII	FV	FVII	FVIII	FIX	FX	FXI	PC	ATIII
Adult	12.3	32	1400	20	0.2	0.3	70	135	30	65	2600
Maternal 1	13.3	19.9	1162	28.4	0.242	2.241	180.6	151.2	40.5	33.15	1924
2	13.8	25.1	1386	14	0.328	0.975	114.1	148.5	27	73.45	2860
3	13.2	25	1400	21.4	0.282	1.095	169.4	168.75	33	79.95	2990
4	12.8	28.1	1246	25	0.286	0.828	94.5	176.85	19.5	65	2470
5	12.8	24.5	1176	25	0.34	1.05	128.8	143.1	30.9	64.35	2730
6	13.1	24.6	1288	20	0.298	0.891	165.9	135	40.5	81.25	2626
7	13.3	28.9	1316	14	0.258	0.672	117.6	168.75	25.2	113.1	2704
8	12.3	25.7	1372	20.8	0.234	0.735	137.2	139.05	36	46.15	2548
9	12.7	23	1204	18	0.392	0.714	134.4	156.6	39.9	71.5	2574
10	14.6	27.6	1246	14.2	0.262	0.729	157.5	113.4	29.7	58.5	2470
Cord 1	15.4	37.1	644	19.2	0.108	0.42	28.7	56.7	11.1	24.7	1716
2	15.8	37.1	532	14	0.12	0.285	28	60.75	12.6	26	1586
3	15.2	36.5	812	20.6	0.16	0.303	36.4	56.7	14.1	37.7	1794
4	15.5	37.1	588	16.8	0.116	0.246	30.1	51.3	11.4	19.5	1586
5	14.5	40.6	560	20	0.152	0.258	30.1	52.65	11.7	27.3	1430
6	16	25.9	714	24.6	0.158	0.708	56	90.45	24.6	27.3	2210
7	13.8	31.5	588	24.6	0.176	0.204	21.7	64.8	23.1	26	2184
8	15	44.6	560	16.6	0.118	0.129	23.1	54	11.1	26.65	1378
9	16.4	37.8	546	17.8	0.1	0.213	23.8	90.45	11.4	24.7	1586
10	18.8	30.9	616	21.2	0.104	0.567	32.2	91.8	20.4	12.35	2106
	PT = Prothrombin Time
	APTT = Activated partial thromboplastin time
	F = factor
	PC = protein C
	ATIII = antithrombin III
